# Supplementary material for: Uncovering genetic contributors to developmental delay and intellectual disability: a focus on CNVs in pediatric patients
Source: Front Genet. 2025 Jun 23;16:1539902. doi: 10.3389/fgene.2025.1539902 (PMC12230429; doi:10.3389/fgene.2025.1539902)
Supplement: Supplementary file 1 [file Table1.XLSX]

## Sheet: Sheet1
No	Age (years)	Gender	CNV Position	del/dup	Size	Inheritance status	Classification	Critical region/gene	Clinical Symptoms
1	1	M	arr[hg38] 15q11.2q13.1(23123715_28315518)×1	del	5.19Mb	maternal	P	15q11.2q13 recurrent (PWS/AS) region (Class 1, BP1-BP3)	DD, ID, abnormal facies
2	10	F	arr[hg38] 15q11.2q13.1(22770421_28928730)×1	del	6.16Mb	unknown	P	15q11.2q13 recurrent (PWS/AS) region (Class 1, BP1-BP3)	ID, delayed speech and language development
3	3	M	arr[hg38] 15q11.2q13.1(23123715_28295199)×1 arr[hg38] 16p13.11(14806185_16189012)×3	del dup	5.17Mb 1.38Mb	unknown unknown	P P	1. 15q11.2q13 recurrent (PWS/AS) region (Class 1, BP1-BP3) 2. 16p13.11 recurrent region (BP2-BP3) (includes MYH11)	DD, ID, hypotonia
4	1.42	F	seq[hg38] del(15)(q11.2q13.1)chr15:g.23133602_28299539	del	5.13Mb	unknown	P	15q11.2q13 recurrent (PWS/AS) region (Class 1, BP1-BP3)	DD, ID, astasia, absent speech, hypertonia
5	5	M	arr[hg38] 22q11.21q11.23(21446182_24263610)x1	del	2.82Mb	maternal	P	22q11.2 recurrent region (distal type I, D-E/F)	DD, ID, Cleft lip
6	0.33	M	arr[hg38] 22q11.21(18166088_21446182)×1	del	3.15Mb	unknown	P	22q11.2 recurrent (DGS/VCFS) region (proximal, A-D) (includes TBX1)	DD, abnormal facies
7	0.25	M	arr[hg38] 22q11.21(18153983_21110475)×1	del	2.96Mb	unknown	P	22q11.2 recurrent (DGS/VCFS) region (proximal, A-B)	DD, asymmetric crying facies
8	5	F	arr[hg38] 16p11.2(29568699_30291027)×3	dup	722kb	de novo	P	16p11.2 recurrent region (proximal, BP4-BP5) (includes TBX6)	ID, hyperactivity
9	4.92	M	seq[hg38] del(16)(p11.2)chr16:g.28823259_28990047	del	167kb	paternal	P	16p11.2 recurrent region (distal, BP2-BP3) (includes SH2B1)	DD, ID, absent speech, hydrocephalus; the fathter is unaffected
10	0.58	M	arr[hg38] 7q11.23(73309375_74739874)×1	del	1.43Mb	unknown	P	7q11.23 recurrent (Williams-Beuren syndrome) region (includes ELN)	ID, hypospadias
11	1.42	M	seq[hg38] dup(X)(q28)chrX:g.153830213_154329701	dup	462kb	maternal	P	Xq28 region (includes MECP2)	DD, ID, hypotonia; The mother is normal
12	1	F	arr[hg38] 5p15.33p14.3(113461_22011396)×1	del	21.9Mb	de novo	P	5p15 terminal (Cri du chat syndrome) region	DD, ID
13	1	F	arr[hg38] 7p22.3p21.3(43376_10078044)×3	dup	10.0Mb	de novo	P	7p22.1 region (includes ACTB)	DD, ID
14	1	F	seq[hg38] del(1)(p36.33p36.31)chr1:g.65489_5909266 seq[hg38] dup(21)(q22.3q22.3)chr21:g.43656557_46664413	del dup	5.84Mb 3.01Mb	de novo de novo	P VOUS	1. 1p36 terminal region (includes GABRD) 2. Total score = 0 .3A 0: 19 protein-coding genes	DD, ID, prenatal lateral ventricle dilatation, hearing impariment, choreoathetosis, cerebral hypoplasia
15	0.67	F	seq[hg38] del(22)(q12.3q13.1) chr22:g.36702345_38582919	del	1.88Mb	de novo	P	SOX10	DD, hearing impairment, hypotonia, bilateral malformation of semicircular canal morphology and horizontal semicircular canals, leukodystrophy
16	0.17	M	arr[hg38] 22q12.3q13.1(37186430_38910625)×1 arr[hg38] 22q13.31q13.33(48016192_50759338)×1	del	1.72Mb	unknown	P	1. SOX10 2. SHANK3	DD,ID. hypoplasia of the corpus callosum, hearing impairment
17	3.67	M	arr[hg38]22q13.33(50682948_50759338)×1	del	76kb	de novo	P	SHANK3	Neurodevelopmental delay, language impairment, autism, abnormal facies (dolichocephaly, bilateral ptosis, wide nasal bridge, pointed chin, large and prominent ears)
18	0.75	M	arr[hg38]7q31.1q31.2(111690830_116337226)×1	del	4.65Mb	de novo	P	FOXP2	DD, hypotonia, dyspraxia, phonology deficits
19	0.25	M	arr[hg38] Xp21.1p11.4(31934338_39870419)×0	del	7.94Mb	unknown	P	DMD, CYBB, OTC	DD, lethargy, respiratory alkalosis
20	0.58	F	arr[hg38] 7q35q36.3(143491502_159327017)×1	del	15.9Mb	de novo	P	KCNH2, KMT2C, SHH, MNX1	DD, abnormal facies, recurrent fever
21	5	M	arr[hg38] 7q21.13q22.1(91364552_99779087)x1	del	8.41Mb	unknown	P	SGCE	DD, ID, hearing impairment, dystonia
22	3.67	M	arr[hg38] 3p23p22.2(31194076_38634761)×1	del	7.44Mb	unknown	P	MLH1, SCN5A	DD, short stature, hypotonia, feeding difficulties, depressed nasal bridge
23	5	M	arr[hg38] 2p25.3p11.2(50813_241831406)×2 hmz	LOH	242Mb	de novo	P	Homozygous mutation c.5609-4G>A in UNC80 gene	DD, ID, severe truncal hypotonia, absent speech
24	4.17	M	arr[hg38] 16q24.1q24.2(86567833_88082850)×1	del	1.52Mb	unknown	P	FOXC2	DD, ID
25	0.75	M	arr[hg38] 10p15.3p13(54108_13150380)×1	del	13.1Mb	unknown	P	ZMYND11, GATA3	DD, ID, microcephaly, camptodactyly of toe
26	2	M	seq[hg38] del(20)(p12.3p12.1)chr20:g.8750777_13793273	del	5.04Mb	de novo	P	JAG1	DD, abnormal facies, cholestasis, jaundice, delayed speech and language development, seizures, patent ductus arteriosus
27	7.33	F	arr[hg38]Yq11.222q12(18481471_26653507)×0	del	8.17Mb	unknown	P	AZFb and AZFc region	DD, short stature
28	2.58	M	arr[hg38]13q31.1q34(87066205_114342258)×3	dup	27.3Mb	de novo	P	Total score = 1.5 3C 0.90: 89 protein-coding genes 4C 0.45: 3 pathogenic cases with isolated relevant CNVs (patients 355281, 415349, and 408141) were noted in Decipher, presenting with ID (2/3), DD (1/3) 5A 0.15: de novo	DD, ID, tetany, language impairment, periventricular leukomalacia
29	0.25	M	arr[hg38] 1q41q44(223906768_248930485)×3	dup	25.0Mb	de novo	P	Total score = 1.2 3C 0.90:191 protein-coding genes 4C 0.15: 2 pathogenic cases with isolated relevant CNVs (patients 413101, and 487304) were noted in Decipher, presenting with DD(1/2) 5A 0.15: De novo	DD
30	7.58	F	seq[hg38] del(11)(q24.3q25) chr11:g.128462360_134763813 seq[hg38] dup(21)(q22.12q22.3) chr21:g.34669388_46664409	del dup	6.30Mb 12.04Mb	de novo de novo	LP P	1. Total score = 0.90. 3B 0.45:28 protein-coding genes, 2H 0.15: predicted HI gene FL1, 4C 0.15: nssv15139665 in clinvar with DD, 5A 0.15:de novo 2. Total score = 1.35. 3C 0.90:114 protein-coding genes, 4C 0.30: nssv15147362, nsv533453in clinvar with DD and ID, 5A 0.15:de novo	DD, ID, abnormal facies (hypertelorism, arched eyebrows), agenesis of corpus callosum, asymmetric growth
31	4	F	seq[hg38] dup(2)(q12.1q12.3)chr2:g.100904715_107149827	dup	6.25Mb	paternal	VOUS	Total score= 0. 3A 0: 20 protein-coding genes	DD, ID, strabismus. His father: ID, strabismus
32	6.33	M	seq[hg38] dup(X)(p22.2p22.2)chrX:g.9653557_10233619	dup	580kb	maternal	VOUS	Total score = 0. 3A 0: 6 protein-coding genes	DD, ID, autism, sexsomnia. His mother is unaffected.
33	1.83	M	arr[hg38] 10q21.1(54720010_55156877)x1	del	437kb	unknown	VOUS	Total score = 0. 3A 0: 1 protein-coding gene	ID, psychomotor development delay
34	3.42	F	arr[hg38] 4q28.3(138081307_138447763)x1	del	366kb	unknown	VOUS	Total score = 0. 3A 0: 1 protein-coding gene. The autosomal recessive gene PCDH15 is deleted.	ID, delayed speech and language development
35	12	F	arr[hg38] Xq26.2(133362703_133751428)×3	dup	389kb	unknown	VOUS	Total score = 0.3A 0: 2 protein-coding genes. Two X-linked recessive gene GPC3 and GPC4 are partial duplicated	ID
36	3.33	M	arr[hg38] Xp22.33 or Yp11.2(1079475_1651413 or 1079475_1651413)×1	del	572kb	unknown	VOUS	Total score = 0. 3A 0: 8 protein-coding gene. The deletion includes a pseudoautosomal recessive gene CSF2RA	DD
37	0.67	F	arr[hg38] Xp11.4(41515102_41827805)×3	dup	313kb	unknown	VOUS	Total score = 0. 3A 0: 3 protein-coding genes. The X-linked recessive gene CASK is partial duplicated	DD, abnormal facies, microcephaly
38	3.67	M	arr[hg38] 4q23(98950302_99238062)×1	del	288kb	unknown	VOUS	Total score = 0. 3A 0: 4 protein-coding genes. The digenic recessive gene ADH5 is deleted.	DD
39	11	F	arr[hg38] 4q21.23q22.1(85100361_87087396)×1	del	1.99Mb	unknown	VOUS	Total score = 0. 3A 0: 6 protein-coding genes	DD
40	0.75	F	arr[hg38] 6q14.3(84308137_85757801)×1	del	1.45Mb	unknown	VOUS	Total score = 0. 3A 0: 4 protein-coding genes. Two autosomal recessive genes NT5E and SNX14 and a dominant gene TBX18 are deleted.	DD
41	8.33	M	Normal				Normal		DD, ID, autism
42	12	F	Normal				Normal		ID
43	1	F	Normal				Normal		DD
44	0.5	F	Normal				Normal		DD, congenital heart disease
45	3	F	Normal				Normal		ID, myopia, amblyopia
46	1.42	F	Normal				Normal		ID
47	8	M	Normal				Normal		ID, hyperactivity
48	0.5	F	Normal				Normal		DD
49	2	M	Normal				Normal		ID
50	2	F	Normal				Normal		DD, ID, microcephaly, inability to walk, hypoplasia of the corpus callosum, leukodystrophy
51	16	F	Normal				Normal		ID
52	13	M	Normal				Normal		ID
53	9	M	Normal				Normal		ID, atrial septal defect, gait disturbance, hypoplasia of dental enamel, short lingual frenulum
54	0.33	F	Normal				Normal		DD, duodenal atresia
55	10	F	Normal				Normal		DD
56	0.83	F	Normal				Normal		DD
57	9	F	Normal				Normal		DD, seizure
58	0.42	M	Normal				Normal		DD, ID
59	2.75	M	Normal				Normal		DD, ID
60	0.33	M	Normal				Normal		DD
61	8.5	M	Normal				Normal		DD, ID, Tetralogy of Fallot, frontal bossing
62	0.67	M	Normal				Normal		DD, hypotonia
63	12	M	Normal				Normal		DD, ID, abnormal facies, language impairment
64	2.17	F	Normal				Normal		ID, absent speech, confusion
65	1.58	M	Normal				Normal		DD, ID
66	1.08	F	Normal				Normal		DD
67	5.33	M	Normal				Normal		ID
68	2.5	M	Normal				Normal		ID
69	0.58	M	Normal				Normal		DD
70	4.92	M	Normal				Normal		ID, absent speech
71	7.17	M	Normal				Normal		ID
72	1.92	M	Normal				Normal		DD, ID, microcephaly
73	6	M	Normal				Normal		ID
74	4.58	M	Normal				Normal		DD, autism
75	2.42	M	Normal				Normal		DD, ID, hypotonia
76	2.25	M	Normal				Normal		DD
77	0.33	F	Normal				Normal		DD
78	3.75	M	Normal				Normal		ID
79	3.25	M	Normal				Normal		ID
80	0.25	M	Normal				Normal		DD
81	0.33	M	Normal				Normal		DD
82	3.17	M	Normal				Normal		ID, autism
83	3.42	M	Normal				Normal		ID
84	3	M	Normal				Normal		ID
85	6.42	F	Normal				Normal		ID,delayed speech and language development
86	2.42	M	Normal				Normal		ID, delayed speech and language development
87	2.58	M	Normal				Normal		ID, delayed speech and language development
88	1.17	F	Normal				Normal		DD
89	3.42	M	Normal				Normal		DD, ID
90	0.42	M	Normal				Normal		DD
91	0.5	F	Normal				Normal		DD
92	3.17	M	Normal				Normal		DD,strabismus, craniosynostosis
93	8	F	Normal				Normal		ID, hypertelorism
94	9.5	F	Normal				Normal		ID, autism
95	2.5	F	Normal				Normal		DD, ID, cognitive impairment, language impairment
96	2	M	Normal				Normal		ID,motor delay, absent speech, microcephaly
97	3.33	F	Normal				Normal		DD, lower limb asymmetry
98	0.58	M	Normal				Normal		DD, premature closure of fontanelles
99	3.83	M	Normal				Normal		DD, hypoglycemic coma
